# Supplementary material for: Pandemic SHV-106-producing Klebsiella pneumoniae ST231 isolated from Brazilian hedgehog (Coendou spinosus) reveals an emerging environmental circulation of a high-risk multidrug-resistant lineage
Source: Antonie Van Leeuwenhoek. 2026 Apr 28;119(5):105. doi: 10.1007/s10482-026-02317-7 (PMC13121183; doi:10.1007/s10482-026-02317-7)
Supplement: Supplementary file 3 — Supplementary file3 (XLSX 12 KB) [file 10482_2026_2317_MOESM3_ESM.xlsx]

## Sheet: Planilha1
Species	Strain	BioProject Accession	BioSample Accession	Collection Year	Isolation Country	Host Common Name
Klebsiella pneumoniae	CXW216	PRJNA1135755	SAMN42440414	2021	China	Human
Klebsiella pneumoniae	C20-1	PRJNA1083007	SAMN40221559	2022	China	Cat
Klebsiella pneumoniae	kp8	PRJNA1072014	SAMN39724759	2020	China	Human
Klebsiella pneumoniae	KP6	PRJNA1072014	SAMN39724757	2019	China	Human
Klebsiella pneumoniae	Kp9	PRJNA1072014	SAMN39724760	2023	China	Human
Klebsiella pneumoniae	KP88385	PRJNA838446	SAMN28422837	2018	China	Human
Klebsiella pneumoniae	CPO20180025	PRJNA1022325	SAMN37599211	2018	Denmark	Human
Klebsiella pneumoniae	KP24	PRJNA785157	SAMN23550790	2014	France	Human
Klebsiella pneumoniae	KP75	PRJNA785157	SAMN23550794	2017	France	Human
Klebsiella pneumoniae	111G6	PRJNA832942	SAMN27925998	2016	France	Human
Klebsiella pneumoniae	175I6	PRJNA832942	SAMN27926020	2018	France	Human
Klebsiella pneumoniae	72A1	PRJNA832942	SAMN27925989	2015	France	Human
Klebsiella pneumoniae	212D6	PRJNA832942	SAMN27926028	2019	France	Human
Klebsiella pneumoniae	271F4	PRJNA832942	SAMN27926059	2020	France	Human
Klebsiella pneumoniae	KLPN-IUC-07	PRJNA1060526	SAMN39239665	2019	Germany	Human
Klebsiella pneumoniae	KLPN-IUC-18	PRJNA1060526	SAMN39239676	2021	Germany	Human
Klebsiella pneumoniae	B3214	PRJNA893175	SAMN33014194	2021	Greece	Human
Klebsiella pneumoniae	KP16280	PRJNA1107011	SAMN41156151	2022	India	Human
Klebsiella pneumoniae	K19	PRJNA564369	SAMN12706490	2018	India	Human
Klebsiella pneumoniae	K35	PRJNA979022	SAMN35564772	2020	India	Human
Klebsiella pneumoniae	K4	PRJNA979022	SAMN35564743	2019	India	Human
Klebsiella pneumoniae	K63	PRJNA979022	SAMN35564799	2021	India	Human
Klebsiella pneumoniae	ND21Kp	PRJNA1082504	SAMN40212167	2023	India	Human
Klebsiella sp. KJ_S1	KJ_S1	PRJNA850132	SAMN29159799	2017	India	Human
Klebsiella pneumoniae	RKI 400DKa	PRJNA1201946	SAMN46648613	2022	Indonesia	Human
Klebsiella pneumoniae	KpC92	PRJNA1077292	SAMN39963990	2016	Kuwait	Human
Klebsiella pneumoniae	1785	PRJNA999478	SAMN36735509	2020	Oman	Human
Klebsiella pneumoniae	1772	PRJNA999478	SAMN36735496	2019	Oman	Human
Klebsiella pneumoniae	1795	PRJNA999478	SAMN36735519	2021	Oman	Human
Klebsiella pneumoniae	1214	PRJNA1146421	SAMN43092457	2023	Pakistan	Human
Klebsiella pneumoniae	k106	PRJNA827029	SAMN27594539	2018	Pakistan	Human
Klebsiella pneumoniae	Kp225	PRJNA1107218	SAMN41163594	2018	Saudi Arabia	Human
Klebsiella pneumoniae	KLEPN-0004	PRJNA819852	SAMN26937896	2010	South Africa	Human
Klebsiella pneumoniae	Kp06-2017	PRJNA401091	SAMN07594309	2017	Switzerland	Human
Klebsiella pneumoniae	K2315	PRJNA911976	SAMN32218050	2017	Tanzania	Human
Klebsiella pneumoniae	KP15_UID2108280011	PRJNA1169829	SAMN44084064	2021	Thailand	Human
Klebsiella pneumoniae	MAKM-RS081	PRJNA985213	SAMN35791034	2022	Uganda	Human
Klebsiella pneumoniae	MUWRP5103	PRJNA1015582	SAMN37358301	2021	Uganda	Human
Klebsiella pneumoniae	ST231	PRJEB57368	SAMEA111563106	2017	United Kingdom	Human
Klebsiella pneumoniae	17323	PRJNA981469	SAMN35539626	2021	USA	Human
Klebsiella pneumoniae	Kp76	PRJNA380921	NBMT00000000	2015	Brazil	Dog
